# Supplementary material for: Psychometric properties of the Swedish cardiac anxiety questionnaire: a Rasch analysis
Source: Sci Rep. 2025 Nov 24;15:41834. doi: 10.1038/s41598-025-28073-8 (PMC12647126; doi:10.1038/s41598-025-28073-8)
Supplement: Supplementary file 1 — Supplementary Material 1 [file 41598_2025_28073_MOESM1_ESM.zip]

Archive with 309 entries (300 files):
- Supplementary/
- Supplementary/analysis_att.html
- Supplementary/analysis_att_files/
- Supplementary/analysis_att_files/figure-html/
- Supplementary/analysis_att_files/figure-html/unnamed-chunk-10-1.png
- Supplementary/analysis_att_files/figure-html/unnamed-chunk-11-1.png
- Supplementary/analysis_att_files/figure-html/unnamed-chunk-12-1.png
- Supplementary/analysis_att_files/figure-html/unnamed-chunk-12-10.png
- Supplementary/analysis_att_files/figure-html/unnamed-chunk-12-11.png
- Supplementary/analysis_att_files/figure-html/unnamed-chunk-12-12.png
- Supplementary/analysis_att_files/figure-html/unnamed-chunk-12-13.png
- Supplementary/analysis_att_files/figure-html/unnamed-chunk-12-14.png
- Supplementary/analysis_att_files/figure-html/unnamed-chunk-12-15.png
- Supplementary/analysis_att_files/figure-html/unnamed-chunk-12-16.png
- Supplementary/analysis_att_files/figure-html/unnamed-chunk-12-17.png
- Supplementary/analysis_att_files/figure-html/unnamed-chunk-12-18.png
- Supplementary/analysis_att_files/figure-html/unnamed-chunk-12-2.png
- Supplementary/analysis_att_files/figure-html/unnamed-chunk-12-3.png
- Supplementary/analysis_att_files/figure-html/unnamed-chunk-12-4.png
- Supplementary/analysis_att_files/figure-html/unnamed-chunk-12-5.png
- Supplementary/analysis_att_files/figure-html/unnamed-chunk-12-6.png
- Supplementary/analysis_att_files/figure-html/unnamed-chunk-12-7.png
- Supplementary/analysis_att_files/figure-html/unnamed-chunk-12-8.png
- Supplementary/analysis_att_files/figure-html/unnamed-chunk-12-9.png
- Supplementary/analysis_att_files/figure-html/unnamed-chunk-13-1.png
- Supplementary/analysis_att_files/figure-html/unnamed-chunk-14-1.png
- Supplementary/analysis_att_files/figure-html/unnamed-chunk-14-10.png
- Supplementary/analysis_att_files/figure-html/unnamed-chunk-14-11.png
- Supplementary/analysis_att_files/figure-html/unnamed-chunk-14-12.png
- Supplementary/analysis_att_files/figure-html/unnamed-chunk-14-13.png
- Supplementary/analysis_att_files/figure-html/unnamed-chunk-14-14.png
- Supplementary/analysis_att_files/figure-html/unnamed-chunk-14-15.png
- Supplementary/analysis_att_files/figure-html/unnamed-chunk-14-16.png
- Supplementary/analysis_att_files/figure-html/unnamed-chunk-14-17.png
- Supplementary/analysis_att_files/figure-html/unnamed-chunk-14-18.png
- Supplementary/analysis_att_files/figure-html/unnamed-chunk-14-2.png
- Supplementary/analysis_att_files/figure-html/unnamed-chunk-14-3.png
- Supplementary/analysis_att_files/figure-html/unnamed-chunk-14-4.png
- Supplementary/analysis_att_files/figure-html/unnamed-chunk-14-5.png
- Supplementary/analysis_att_files/figure-html/unnamed-chunk-14-6.png
- Supplementary/analysis_att_files/figure-html/unnamed-chunk-14-7.png
- Supplementary/analysis_att_files/figure-html/unnamed-chunk-14-8.png
- Supplementary/analysis_att_files/figure-html/unnamed-chunk-14-9.png
- Supplementary/analysis_att_files/figure-html/unnamed-chunk-17-1.png
- Supplementary/analysis_att_files/figure-html/unnamed-chunk-18-1.png
- Supplementary/analysis_att_files/figure-html/unnamed-chunk-22-1.png
- Supplementary/analysis_att_files/figure-html/unnamed-chunk-23-1.png
- Supplementary/analysis_att_files/figure-html/unnamed-chunk-24-1.png
- Supplementary/analysis_att_files/figure-html/unnamed-chunk-25-1.png
- Supplementary/analysis_att_files/figure-html/unnamed-chunk-26-1.png
- Supplementary/analysis_att_files/figure-html/unnamed-chunk-27-1.png
- Supplementary/analysis_att_files/figure-html/unnamed-chunk-3-1.png
- Supplementary/analysis_att_files/figure-html/unnamed-chunk-30-1.png
- Supplementary/analysis_att_files/figure-html/unnamed-chunk-32-1.png
- Supplementary/analysis_att_files/figure-html/unnamed-chunk-33-1.png
- Supplementary/analysis_att_files/figure-html/unnamed-chunk-33-2.png
- Supplementary/analysis_att_files/figure-html/unnamed-chunk-34-1.png
- Supplementary/analysis_att_files/figure-html/unnamed-chunk-35-1.png
- Supplementary/analysis_att_files/figure-html/unnamed-chunk-35-2.png
- Supplementary/analysis_att_files/figure-html/unnamed-chunk-36-1.png
- Supplementary/analysis_att_files/figure-html/unnamed-chunk-36-2.png
- Supplementary/analysis_att_files/figure-html/unnamed-chunk-37-1.png
- Supplementary/analysis_att_files/figure-html/unnamed-chunk-39-1.png
- Supplementary/analysis_att_files/figure-html/unnamed-chunk-40-1.png
- Supplementary/analysis_att_files/figure-html/unnamed-chunk-41-1.png
- Supplementary/analysis_att_files/figure-html/unnamed-chunk-43-1.png
- Supplementary/analysis_att_files/figure-html/unnamed-chunk-43-2.png
- Supplementary/analysis_att_files/figure-html/unnamed-chunk-44-1.png
- Supplementary/analysis_att_files/figure-html/unnamed-chunk-44-2.png
- Supplementary/analysis_att_files/figure-html/unnamed-chunk-45-1.png
- Supplementary/analysis_att_files/figure-html/unnamed-chunk-46-1.png
- Supplementary/analysis_att_files/figure-html/unnamed-chunk-46-2.png
- Supplementary/analysis_att_files/figure-html/unnamed-chunk-47-1.png
- Supplementary/analysis_att_files/figure-html/unnamed-chunk-47-2.png
- Supplementary/analysis_att_files/figure-html/unnamed-chunk-48-1.png
- Supplementary/analysis_att_files/figure-html/unnamed-chunk-49-1.png
- Supplementary/analysis_att_files/figure-html/unnamed-chunk-49-2.png
- Supplementary/analysis_att_files/figure-html/unnamed-chunk-51-1.png
- Supplementary/analysis_att_files/figure-html/unnamed-chunk-52-1.png
- Supplementary/analysis_att_files/figure-html/unnamed-chunk-53-1.png
- Supplementary/analysis_att_files/figure-html/unnamed-chunk-55-1.png
- Supplementary/analysis_att_files/figure-html/unnamed-chunk-57-1.png
- Supplementary/analysis_att_files/figure-html/unnamed-chunk-59-1.png
- Supplementary/analysis_att_files/figure-html/unnamed-chunk-61-1.png
- Supplementary/analysis_att_files/figure-html/unnamed-chunk-61-2.png
- Supplementary/analysis_att_files/figure-html/unnamed-chunk-62-1.png
- Supplementary/analysis_att_files/figure-html/unnamed-chunk-63-1.png
- Supplementary/analysis_att_files/figure-html/unnamed-chunk-65-1.png
- Supplementary/analysis_att_files/figure-html/unnamed-chunk-66-1.png
- Supplementary/analysis_att_files/figure-html/unnamed-chunk-66-2.png
- Supplementary/analysis_att_files/figure-html/unnamed-chunk-67-1.png
- Supplementary/analysis_att_files/figure-html/unnamed-chunk-68-1.png
- Supplementary/analysis_att_files/figure-html/unnamed-chunk-69-1.png
- Supplementary/analysis_att_files/figure-html/unnamed-chunk-72-1.png
- Supplementary/analysis_att_files/figure-html/unnamed-chunk-72-2.png
- Supplementary/analysis_att_files/figure-html/unnamed-chunk-73-1.png
- Supplementary/analysis_att_files/figure-html/unnamed-chunk-74-1.png
- Supplementary/analysis_att_files/figure-html/unnamed-chunk-75-1.png
- Supplementary/analysis_att_files/figure-html/unnamed-chunk-78-1.png
- Supplementary/analysis_att_files/figure-html/unnamed-chunk-80-1.png
- Supplementary/analysis_att_files/figure-html/unnamed-chunk-9-1.png
- Supplementary/analysis_av.html
- Supplementary/analysis_av_files/
- Supplementary/analysis_av_files/figure-html/
- Supplementary/analysis_av_files/figure-html/unnamed-chunk-10-1.png
- Supplementary/analysis_av_files/figure-html/unnamed-chunk-11-1.png
- Supplementary/analysis_av_files/figure-html/unnamed-chunk-12-1.png
- Supplementary/analysis_av_files/figure-html/unnamed-chunk-12-10.png
- Supplementary/analysis_av_files/figure-html/unnamed-chunk-12-11.png
- Supplementary/analysis_av_files/figure-html/unnamed-chunk-12-12.png
- Supplementary/analysis_av_files/figure-html/unnamed-chunk-12-13.png
- Supplementary/analysis_av_files/figure-html/unnamed-chunk-12-14.png
- Supplementary/analysis_av_files/figure-html/unnamed-chunk-12-15.png
- Supplementary/analysis_av_files/figure-html/unnamed-chunk-12-16.png
- Supplementary/analysis_av_files/figure-html/unnamed-chunk-12-17.png
- Supplementary/analysis_av_files/figure-html/unnamed-chunk-12-18.png
- Supplementary/analysis_av_files/figure-html/unnamed-chunk-12-2.png
- Supplementary/analysis_av_files/figure-html/unnamed-chunk-12-3.png
- Supplementary/analysis_av_files/figure-html/unnamed-chunk-12-4.png
- Supplementary/analysis_av_files/figure-html/unnamed-chunk-12-5.png
- Supplementary/analysis_av_files/figure-html/unnamed-chunk-12-6.png
- Supplementary/analysis_av_files/figure-html/unnamed-chunk-12-7.png
- Supplementary/analysis_av_files/figure-html/unnamed-chunk-12-8.png
- Supplementary/analysis_av_files/figure-html/unnamed-chunk-12-9.png
- Supplementary/analysis_av_files/figure-html/unnamed-chunk-18-1.png
- Supplementary/analysis_av_files/figure-html/unnamed-chunk-23-1.png
- Supplementary/analysis_av_files/figure-html/unnamed-chunk-24-1.png
- Supplementary/analysis_av_files/figure-html/unnamed-chunk-25-1.png
- Supplementary/analysis_av_files/figure-html/unnamed-chunk-26-1.png
- Supplementary/analysis_av_files/figure-html/unnamed-chunk-27-1.png
- Supplementary/analysis_av_files/figure-html/unnamed-chunk-29-1.png
- Supplementary/analysis_av_files/figure-html/unnamed-chunk-3-1.png
- Supplementary/analysis_av_files/figure-html/unnamed-chunk-31-1.png
- Supplementary/analysis_av_files/figure-html/unnamed-chunk-32-1.png
- Supplementary/analysis_av_files/figure-html/unnamed-chunk-34-1.png
- Supplementary/analysis_av_files/figure-html/unnamed-chunk-34-2.png
- Supplementary/analysis_av_files/figure-html/unnamed-chunk-35-1.png
- Supplementary/analysis_av_files/figure-html/unnamed-chunk-37-1.png
- Supplementary/analysis_av_files/figure-html/unnamed-chunk-40-1.png
- Supplementary/analysis_av_files/figure-html/unnamed-chunk-42-1.png
- Supplementary/analysis_av_files/figure-html/unnamed-chunk-44-1.png
- Supplementary/analysis_av_files/figure-html/unnamed-chunk-46-1.png
- Supplementary/analysis_av_files/figure-html/unnamed-chunk-48-1.png
- Supplementary/analysis_av_files/figure-html/unnamed-chunk-52-1.png
- Supplementary/analysis_av_files/figure-html/unnamed-chunk-55-1.png
- Supplementary/analysis_av_files/figure-html/unnamed-chunk-56-1.png
- Supplementary/analysis_av_files/figure-html/unnamed-chunk-56-2.png
- Supplementary/analysis_av_files/figure-html/unnamed-chunk-58-1.png
- Supplementary/analysis_av_files/figure-html/unnamed-chunk-60-1.png
- Supplementary/analysis_av_files/figure-html/unnamed-chunk-61-1.png
- Supplementary/analysis_av_files/figure-html/unnamed-chunk-62-1.png
- Supplementary/analysis_drag.html
- Supplementary/analysis_drag_files/
- Supplementary/analysis_drag_files/figure-html/
- Supplementary/analysis_drag_files/figure-html/unnamed-chunk-10-1.png
- Supplementary/analysis_drag_files/figure-html/unnamed-chunk-11-1.png
- Supplementary/analysis_drag_files/figure-html/unnamed-chunk-12-1.png
- Supplementary/analysis_drag_files/figure-html/unnamed-chunk-12-10.png
- Supplementary/analysis_drag_files/figure-html/unnamed-chunk-12-11.png
- Supplementary/analysis_drag_files/figure-html/unnamed-chunk-12-12.png
- Supplementary/analysis_drag_files/figure-html/unnamed-chunk-12-13.png
- Supplementary/analysis_drag_files/figure-html/unnamed-chunk-12-14.png
- Supplementary/analysis_drag_files/figure-html/unnamed-chunk-12-15.png
- Supplementary/analysis_drag_files/figure-html/unnamed-chunk-12-16.png
- Supplementary/analysis_drag_files/figure-html/unnamed-chunk-12-17.png
- Supplementary/analysis_drag_files/figure-html/unnamed-chunk-12-18.png
- Supplementary/analysis_drag_files/figure-html/unnamed-chunk-12-2.png
- Supplementary/analysis_drag_files/figure-html/unnamed-chunk-12-3.png
- Supplementary/analysis_drag_files/figure-html/unnamed-chunk-12-4.png
- Supplementary/analysis_drag_files/figure-html/unnamed-chunk-12-5.png
- Supplementary/analysis_drag_files/figure-html/unnamed-chunk-12-6.png
- Supplementary/analysis_drag_files/figure-html/unnamed-chunk-12-7.png
- Supplementary/analysis_drag_files/figure-html/unnamed-chunk-12-8.png
- Supplementary/analysis_drag_files/figure-html/unnamed-chunk-12-9.png
- Supplementary/analysis_drag_files/figure-html/unnamed-chunk-15-1.png
- Supplementary/analysis_drag_files/figure-html/unnamed-chunk-20-1.png
- Supplementary/analysis_drag_files/figure-html/unnamed-chunk-21-1.png
- Supplementary/analysis_drag_files/figure-html/unnamed-chunk-22-1.png
- Supplementary/analysis_drag_files/figure-html/unnamed-chunk-23-1.png
- Supplementary/analysis_drag_files/figure-html/unnamed-chunk-24-1.png
- Supplementary/analysis_drag_files/figure-html/unnamed-chunk-26-1.png
- Supplementary/analysis_drag_files/figure-html/unnamed-chunk-27-1.png
- Supplementary/analysis_drag_files/figure-html/unnamed-chunk-28-1.png
- Supplementary/analysis_drag_files/figure-html/unnamed-chunk-29-1.png
- Supplementary/analysis_drag_files/figure-html/unnamed-chunk-3-1.png
- Supplementary/analysis_drag_files/figure-html/unnamed-chunk-31-1.png
- Supplementary/analysis_drag_files/figure-html/unnamed-chunk-32-1.png
- Supplementary/analysis_drag_files/figure-html/unnamed-chunk-32-2.png
- Supplementary/analysis_drag_files/figure-html/unnamed-chunk-33-1.png
- Supplementary/analysis_drag_files/figure-html/unnamed-chunk-34-1.png
- Supplementary/analysis_drag_files/figure-html/unnamed-chunk-37-1.png
- Supplementary/analysis_drag_files/figure-html/unnamed-chunk-42-1.png
- Supplementary/analysis_drag_files/figure-html/unnamed-chunk-43-1.png
- Supplementary/analysis_drag_files/figure-html/unnamed-chunk-44-1.png
- Supplementary/analysis_drag_files/figure-html/unnamed-chunk-45-1.png
- Supplementary/analysis_drag_files/figure-html/unnamed-chunk-46-1.png
- Supplementary/analysis_drag_files/figure-html/unnamed-chunk-49-1.png
- Supplementary/analysis_drag_files/figure-html/unnamed-chunk-50-1.png
- Supplementary/analysis_drag_files/figure-html/unnamed-chunk-53-1.png
- Supplementary/analysis_drag_files/figure-html/unnamed-chunk-53-2.png
- Supplementary/analysis_drag_files/figure-html/unnamed-chunk-54-1.png
- Supplementary/analysis_drag_files/figure-html/unnamed-chunk-56-1.png
- Supplementary/analysis_drag_files/figure-html/unnamed-chunk-58-1.png
- Supplementary/analysis_drag_files/figure-html/unnamed-chunk-60-1.png
- Supplementary/analysis_drag_files/figure-html/unnamed-chunk-62-1.png
- Supplementary/analysis_drag_files/figure-html/unnamed-chunk-64-1.png
- Supplementary/analysis_drag_files/figure-html/unnamed-chunk-67-1.png
- Supplementary/analysis_drag_files/figure-html/unnamed-chunk-72-1.png
- Supplementary/analysis_drag_files/figure-html/unnamed-chunk-73-1.png
- Supplementary/analysis_drag_files/figure-html/unnamed-chunk-74-1.png
- Supplementary/analysis_drag_files/figure-html/unnamed-chunk-75-1.png
- Supplementary/analysis_drag_files/figure-html/unnamed-chunk-76-1.png
- Supplementary/analysis_drag_files/figure-html/unnamed-chunk-79-1.png
- Supplementary/analysis_drag_files/figure-html/unnamed-chunk-83-1.png
- Supplementary/analysis_drag_files/figure-html/unnamed-chunk-83-2.png
- Supplementary/analysis_drag_files/figure-html/unnamed-chunk-84-1.png
- Supplementary/analysis_drag_files/figure-html/unnamed-chunk-85-1.png
- Supplementary/analysis_f.html
- Supplementary/analysis_f_files/
- Supplementary/analysis_f_files/figure-html/
- Supplementary/analysis_f_files/figure-html/unnamed-chunk-10-1.png
- Supplementary/analysis_f_files/figure-html/unnamed-chunk-11-1.png
- Supplementary/analysis_f_files/figure-html/unnamed-chunk-12-1.png
- Supplementary/analysis_f_files/figure-html/unnamed-chunk-12-10.png
- Supplementary/analysis_f_files/figure-html/unnamed-chunk-12-11.png
- Supplementary/analysis_f_files/figure-html/unnamed-chunk-12-12.png
- Supplementary/analysis_f_files/figure-html/unnamed-chunk-12-13.png
- Supplementary/analysis_f_files/figure-html/unnamed-chunk-12-14.png
- Supplementary/analysis_f_files/figure-html/unnamed-chunk-12-15.png
- Supplementary/analysis_f_files/figure-html/unnamed-chunk-12-16.png
- Supplementary/analysis_f_files/figure-html/unnamed-chunk-12-17.png
- Supplementary/analysis_f_files/figure-html/unnamed-chunk-12-18.png
- Supplementary/analysis_f_files/figure-html/unnamed-chunk-12-2.png
- Supplementary/analysis_f_files/figure-html/unnamed-chunk-12-3.png
- Supplementary/analysis_f_files/figure-html/unnamed-chunk-12-4.png
- Supplementary/analysis_f_files/figure-html/unnamed-chunk-12-5.png
- Supplementary/analysis_f_files/figure-html/unnamed-chunk-12-6.png
- Supplementary/analysis_f_files/figure-html/unnamed-chunk-12-7.png
- Supplementary/analysis_f_files/figure-html/unnamed-chunk-12-8.png
- Supplementary/analysis_f_files/figure-html/unnamed-chunk-12-9.png
- Supplementary/analysis_f_files/figure-html/unnamed-chunk-13-1.png
- Supplementary/analysis_f_files/figure-html/unnamed-chunk-14-1.png
- Supplementary/analysis_f_files/figure-html/unnamed-chunk-14-10.png
- Supplementary/analysis_f_files/figure-html/unnamed-chunk-14-11.png
- Supplementary/analysis_f_files/figure-html/unnamed-chunk-14-12.png
- Supplementary/analysis_f_files/figure-html/unnamed-chunk-14-13.png
- Supplementary/analysis_f_files/figure-html/unnamed-chunk-14-14.png
- Supplementary/analysis_f_files/figure-html/unnamed-chunk-14-15.png
- Supplementary/analysis_f_files/figure-html/unnamed-chunk-14-16.png
- Supplementary/analysis_f_files/figure-html/unnamed-chunk-14-17.png
- Supplementary/analysis_f_files/figure-html/unnamed-chunk-14-18.png
- Supplementary/analysis_f_files/figure-html/unnamed-chunk-14-2.png
- Supplementary/analysis_f_files/figure-html/unnamed-chunk-14-3.png
- Supplementary/analysis_f_files/figure-html/unnamed-chunk-14-4.png
- Supplementary/analysis_f_files/figure-html/unnamed-chunk-14-5.png
- Supplementary/analysis_f_files/figure-html/unnamed-chunk-14-6.png
- Supplementary/analysis_f_files/figure-html/unnamed-chunk-14-7.png
- Supplementary/analysis_f_files/figure-html/unnamed-chunk-14-8.png
- Supplementary/analysis_f_files/figure-html/unnamed-chunk-14-9.png
- Supplementary/analysis_f_files/figure-html/unnamed-chunk-17-1.png
- Supplementary/analysis_f_files/figure-html/unnamed-chunk-18-1.png
- Supplementary/analysis_f_files/figure-html/unnamed-chunk-22-1.png
- Supplementary/analysis_f_files/figure-html/unnamed-chunk-23-1.png
- Supplementary/analysis_f_files/figure-html/unnamed-chunk-24-1.png
- Supplementary/analysis_f_files/figure-html/unnamed-chunk-25-1.png
- Supplementary/analysis_f_files/figure-html/unnamed-chunk-26-1.png
- Supplementary/analysis_f_files/figure-html/unnamed-chunk-27-1.png
- Supplementary/analysis_f_files/figure-html/unnamed-chunk-29-1.png
- Supplementary/analysis_f_files/figure-html/unnamed-chunk-3-1.png
- Supplementary/analysis_f_files/figure-html/unnamed-chunk-30-1.png
- Supplementary/analysis_f_files/figure-html/unnamed-chunk-31-1.png
- Supplementary/analysis_f_files/figure-html/unnamed-chunk-32-1.png
- Supplementary/analysis_f_files/figure-html/unnamed-chunk-33-1.png
- Supplementary/analysis_f_files/figure-html/unnamed-chunk-34-1.png
- Supplementary/analysis_f_files/figure-html/unnamed-chunk-34-2.png
- Supplementary/analysis_f_files/figure-html/unnamed-chunk-35-1.png
- Supplementary/analysis_f_files/figure-html/unnamed-chunk-36-1.png
- Supplementary/analysis_f_files/figure-html/unnamed-chunk-36-2.png
- Supplementary/analysis_f_files/figure-html/unnamed-chunk-38-1.png
- Supplementary/analysis_f_files/figure-html/unnamed-chunk-39-1.png
- Supplementary/analysis_f_files/figure-html/unnamed-chunk-42-1.png
- Supplementary/analysis_f_files/figure-html/unnamed-chunk-43-1.png
- Supplementary/analysis_f_files/figure-html/unnamed-chunk-44-1.png
- Supplementary/analysis_f_files/figure-html/unnamed-chunk-45-1.png
- Supplementary/analysis_f_files/figure-html/unnamed-chunk-46-1.png
- Supplementary/analysis_f_files/figure-html/unnamed-chunk-48-1.png
- Supplementary/analysis_f_files/figure-html/unnamed-chunk-49-1.png
- Supplementary/analysis_f_files/figure-html/unnamed-chunk-51-1.png
- Supplementary/analysis_f_files/figure-html/unnamed-chunk-52-1.png
- Supplementary/analysis_f_files/figure-html/unnamed-chunk-54-1.png
- Supplementary/analysis_f_files/figure-html/unnamed-chunk-58-1.png
- Supplementary/analysis_f_files/figure-html/unnamed-chunk-60-1.png
- Supplementary/analysis_f_files/figure-html/unnamed-chunk-63-1.png
- Supplementary/analysis_f_files/figure-html/unnamed-chunk-63-2.png
- Supplementary/analysis_f_files/figure-html/unnamed-chunk-64-1.png
- Supplementary/analysis_f_files/figure-html/unnamed-chunk-65-1.png
- Supplementary/analysis_f_files/figure-html/unnamed-chunk-65-2.png
- Supplementary/analysis_f_files/figure-html/unnamed-chunk-66-1.png
- Supplementary/analysis_f_files/figure-html/unnamed-chunk-67-1.png
- Supplementary/analysis_f_files/figure-html/unnamed-chunk-73-1.png
[truncated: 9 more entries]
